# Supplementary material for: Dispersal shapes compositional and functional diversity in aquatic microbial communities
Source: mSystems. 2024 Nov 18;9(12):e01403-24. doi: 10.1128/msystems.01403-24 (PMC11651098; doi:10.1128/msystems.01403-24)
Supplement: Supplemental Tables — Tables S1 to S7. [file msystems.01403-24-s0002.xlsx]

## Sheet: Table S1
Table S1. Summary reads number during sequencing processing
Cycle	Experimental stage	Microcosm	Forwards read file	Forward reads	Reverse read file	Reverse reads	Merged reads (Bbmerge)	Quality trimmed (Bbduck)	MMSeq2	SSU-align	%16S rRNA reads
0	Dispersal limitation	1	C01_FDSW210447905-1r_HMM73DSX2_L1_1.fq	19416844	C01_FDSW210447905-1r_HMM73DSX2_L1_2.fq	19416844	5125244	4322094	28806	8198	0.0422211
0	Dispersal limitation	2	C02_FDSW210447906-1r_HMM73DSX2_L2_1.fq	18177310	C02_FDSW210447906-1r_HMM73DSX2_L2_2.fq	18177310	6521340	5544382	20572	5488	0.027293
0	Dispersal limitation	3	C03_FDSW210447907-1r_HMM73DSX2_L2_1.fq	20107756	C03_FDSW210447907-1r_HMM73DSX2_L2_2.fq	20107756	6386401	5459044	50666	14385	0.0715396
0	Dispersal limitation	4	C04_FDSW210447908-1r_HMM73DSX2_L2_1.fq	23972094	C04_FDSW210447908-1r_HMM73DSX2_L2_2.fq	23972094	7025976	6048288	14946	4051	0.0168988
0	Dispersal limitation	5	C05_FDSW210447909-1r_HMM73DSX2_L2_1.fq	17771909	C05_FDSW210447909-1r_HMM73DSX2_L2_2.fq	17771909	4206642	3556365	22648	6548	0.0368447
0	Dispersal limitation	6	C06_FDSW210447910-1r_HMM73DSX2_L2_1.fq	19320919	C06_FDSW210447910-1r_HMM73DSX2_L2_2.fq	19320919	5232333	4526753	21518	6069	0.0314115
0	Dispersal limitation	7	C07_FDSW210447911-1r_HMM73DSX2_L2_1.fq	20552814	C07_FDSW210447911-1r_HMM73DSX2_L2_2.fq	20552814	5386018	4609092	37758	10888	0.0529757
0	Dispersal limitation	8	C08_FSFP210447912-1a_HN27JDSX2_L4_1.fq	28595289	C08_FSFP210447912-1a_HN27JDSX2_L4_2.fq	28595289	14299302	12278635	66301	20053	0.0701269
0	Dispersal limitation	9	C09_FDSW210447913-1r_HMM73DSX2_L2_1.fq	21525362	C09_FDSW210447913-1r_HMM73DSX2_L2_2.fq	21525362	5734748	4989627	12052	3293	0.0152982
0	Dispersal limitation	10	C010_FDSW210447914-1r_HMM73DSX2_L2_1.fq	22943670	C010_FDSW210447914-1r_HMM73DSX2_L2_2.fq	22943670	7248963	6164674	26027	7263	0.0316558
0	Dispersal limitation	11	C011_FSFP210447915-1a_HMMFNDSX2_L2_1.fq	19628868	C011_FSFP210447915-1a_HMMFNDSX2_L2_2.fq	19628868	6444027	5800632	29185	7969	0.0405984
0	Dispersal limitation	12	C012_FSFP210447916-1a_HMMFNDSX2_L2_1.fq	21173219	C012_FSFP210447916-1a_HMMFNDSX2_L2_2.fq	21173219	9713083	8638549	36850	10963	0.0517777
0	Dispersal limitation	13	C013_FDSW210447917-1r_HMM73DSX2_L2_1.fq	11532699	C013_FDSW210447917-1r_HMM73DSX2_L2_2.fq	11532699	3407137	2876816	21547	6395	0.055451
0	Dispersal limitation	13	C013_FDSW210447917-1r_HMN3LDSX2_L1_1.fq	6429162	C013_FDSW210447917-1r_HMN3LDSX2_L1_2.fq	6429162	1913559	1614900
0	Dispersal limitation	14	C014_FDSW210447918-1r_HMM73DSX2_L2_1.fq	20306291	C014_FDSW210447918-1r_HMM73DSX2_L2_2.fq	20306291	7940474	6850186	28411	7643	0.0376386
0	Dispersal limitation	15	C015_FDSW210447919-1r_HMM73DSX2_L2_1.fq	21457103	C015_FDSW210447919-1r_HMM73DSX2_L2_2.fq	21457103	6385323	5366377	23237	6320	0.0294541
0	Dispersal limitation	16	C016_FSFP210447920-1a_HMMWJDSX2_L3_1.fq	25015612	C016_FSFP210447920-1a_HMMWJDSX2_L3_2.fq	25015612	10790928	9392847	38289	12034	0.048106
0	Dispersal limitation	17	C017_FDSW210447921-1r_HMM73DSX2_L2_1.fq	22412640	C017_FDSW210447921-1r_HMM73DSX2_L2_2.fq	22412640	5190823	4473968	12453	3645	0.0162631
0	Dispersal limitation	18	C018_FDSW210447922-1r_HMM73DSX2_L2_1.fq	23311342	C018_FDSW210447922-1r_HMM73DSX2_L2_2.fq	23311342	6715511	5695929	22712	6239	0.0267638
0	Dispersal limitation	19	C019_FDSW210447923-1r_HMM73DSX2_L2_1.fq	21525301	C019_FDSW210447923-1r_HMM73DSX2_L2_2.fq	21525301	5472244	4680414	21886	5986	0.0278091
0	Dispersal limitation	20	C020_FDSW210447924-1r_HMM73DSX2_L2_1.fq	15979411	C020_FDSW210447924-1r_HMM73DSX2_L2_2.fq	15979411	6193327	5280215	24229	6965	0.182211
0	Dispersal limitation	20	C020_FDSW210447924-1r_HMN3LDSX2_L1_1.fq	3822495	C020_FDSW210447924-1r_HMN3LDSX2_L1_2.fq	3822495	1488114	1268200
1	Biological interaction cycles	1	C11_FDSW210447925-1r_HMM73DSX2_L2_1.fq	18665734	C11_FDSW210447925-1r_HMM73DSX2_L2_2.fq	18665734	4894238	4219465	28229	8266	0.0442844
1	Biological interaction cycles	2	C12_FDSW210447926-1r_HMM73DSX2_L2_1.fq	18776219	C12_FDSW210447926-1r_HMM73DSX2_L2_2.fq	18776219	5372348	4641671	19109	5412	0.0288237
1	Biological interaction cycles	3	C13_FDSW210447927-1r_HMM73DSX2_L2_1.fq	23035561	C13_FDSW210447927-1r_HMM73DSX2_L2_2.fq	23035561	5782899	4938693	47132	13408	0.0582057
1	Biological interaction cycles	4	C14_FDSW210447928-1r_HMM73DSX2_L2_1.fq	27057518	C14_FDSW210447928-1r_HMM73DSX2_L2_2.fq	27057518	6599072	5625413	14226	4002	0.0147907
1	Biological interaction cycles	5	C15_FDSW210447929-1r_HMM73DSX2_L2_1.fq	22298379	C15_FDSW210447929-1r_HMM73DSX2_L2_2.fq	22298379	6294899	5319744	37320	11005	0.0493534
1	Biological interaction cycles	6	C16_FDSW210447930-1r_HMNFVDSX2_L3_1.fq	22186694	C16_FDSW210447930-1r_HMNFVDSX2_L3_2.fq	22186694	6259894	5422601	25430	7103	0.0320147
1	Biological interaction cycles	7	C17_FDSW210447931-1r_HMNFVDSX2_L3_1.fq	19107968	C17_FDSW210447931-1r_HMNFVDSX2_L3_2.fq	19107968	6388808	5519664	46577	13756	0.0719909
1	Biological interaction cycles	8	C18_FSFP210447932-1a_HMMFNDSX2_L2_1.fq	21301649	C18_FSFP210447932-1a_HMMFNDSX2_L2_2.fq	21301649	9230840	7865493	41797	11959	0.0561412
1	Biological interaction cycles	9	C19_FDSW210447933-1r_HMNFVDSX2_L3_1.fq	22131729	C19_FDSW210447933-1r_HMNFVDSX2_L3_2.fq	22131729	7033324	6120695	14917	4028	0.0182001
1	Biological interaction cycles	10	C110_FSFP210447934-1a_HMMFNDSX2_L2_1.fq	16133140	C110_FSFP210447934-1a_HMMFNDSX2_L2_2.fq	16133140	5866044	5254094	17237	4853	0.0300809
1	Biological interaction cycles	11	C111_FDSW210447935-1r_HMNFVDSX2_L3_1.fq	17539544	C111_FDSW210447935-1r_HMNFVDSX2_L3_2.fq	17539544	4024513	3518342	17116	4532	0.0258388
1	Biological interaction cycles	12	C112_FDSW210447936-1r_HMMH2DSX2_L1_1.fq	3612971	C112_FDSW210447936-1r_HMMH2DSX2_L1_2.fq	3612971	1047522	892919	16947	4735	0.131056
1	Biological interaction cycles	12	C112_FDSW210447936-1r_HMNFVDSX2_L3_1.fq	14997312	C112_FDSW210447936-1r_HMNFVDSX2_L3_2.fq	14997312	4169970	3585308
1	Biological interaction cycles	13	C113_FDSW210447937-1r_HMM73DSX2_L2_1.fq	15458066	C113_FDSW210447937-1r_HMM73DSX2_L2_2.fq	15458066	5797125	4949199	23138	6412	0.04148
1	Biological interaction cycles	13	C113_FDSW210447937-1r_HMN3LDSX2_L1_1.fq	3712663	C113_FDSW210447937-1r_HMN3LDSX2_L1_2.fq	3712663	1398650	1194174
1	Biological interaction cycles	14	C114_FDSW210447938-1r_HMNFVDSX2_L3_1.fq	18293837	C114_FDSW210447938-1r_HMNFVDSX2_L3_2.fq	18293837	4494776	3918186	17944	4713	0.0257628
1	Biological interaction cycles	15	C115_FDSW210447939-1r_HMM73DSX2_L2_1.fq	18664678	C115_FDSW210447939-1r_HMM73DSX2_L2_2.fq	18664678	4678599	4006416	20576	5810	0.0311283
1	Biological interaction cycles	16	C116_FDSW210447940-1r_HMNFVDSX2_L3_1.fq	19674591	C116_FDSW210447940-1r_HMNFVDSX2_L3_2.fq	19674591	4597833	3955310	14878	4042	0.0205443
1	Biological interaction cycles	17	C117_FDSW210447941-1r_HMNFVDSX2_L3_1.fq	21235456	C117_FDSW210447941-1r_HMNFVDSX2_L3_2.fq	21235456	5733231	4965037	14527	4255	0.0200372
1	Biological interaction cycles	18	C118_FDSW210447942-1r_HMNFVDSX2_L1_1.fq	21085101	C118_FDSW210447942-1r_HMNFVDSX2_L1_2.fq	21085101	5503710	4746058	21008	5791	0.0274649
1	Biological interaction cycles	19	C119_FDSW210447943-1r_HMNFVDSX2_L1_1.fq	16975053	C119_FDSW210447943-1r_HMNFVDSX2_L1_2.fq	16975053	4424735	3817959	19423	5376	0.03167
1	Biological interaction cycles	20	C120_FDSW210447944-1r_HMM73DSX2_L2_1.fq	18396898	C120_FDSW210447944-1r_HMM73DSX2_L2_2.fq	18396898	6864960	5809677	18495	4733	0.0257272
4	Biological interaction cycles	1	C41_FDSW210447945-1r_HMNFVDSX2_L3_1.fq	22067702	C41_FDSW210447945-1r_HMNFVDSX2_L3_2.fq	22067702	7393424	6456874	42436	12553	0.056884
4	Biological interaction cycles	2	C42_FDSW210447946-1r_HMNFVDSX2_L1_1.fq	18506875	C42_FDSW210447946-1r_HMNFVDSX2_L1_2.fq	18506875	4229510	3661710	16194	3988	0.0222333
4	Biological interaction cycles	3	C43_FDSW210447947-1r_HMNFVDSX2_L3_1.fq	17937034	C43_FDSW210447947-1r_HMNFVDSX2_L3_2.fq	17937034	4525093	3869335	41456	11755	0.0655348
4	Biological interaction cycles	4	C44_FDSW210447948-1r_HMNFVDSX2_L1_1.fq	18415917	C44_FDSW210447948-1r_HMNFVDSX2_L1_2.fq	18415917	5299958	4626551	13635	3811	0.0206941
4	Biological interaction cycles	5	C45_FDSW210447949-1r_HMMH2DSX2_L1_1.fq	4080216	C45_FDSW210447949-1r_HMMH2DSX2_L1_2.fq	4080216	1444923	1246138	35959	10319	0.252903
4	Biological interaction cycles	5	C45_FDSW210447949-1r_HMNFVDSX2_L3_1.fq	14448380	C45_FDSW210447949-1r_HMNFVDSX2_L3_2.fq	14448380	4851553	4233855
4	Biological interaction cycles	6	C46_FDSW210447950-1r_HMNFVDSX2_L3_1.fq	17638943	C46_FDSW210447950-1r_HMNFVDSX2_L3_2.fq	17638943	5191528	4573367	23150	6389	0.036221
4	Biological interaction cycles	7	C47_FDSW210447951-1r_HMNFVDSX2_L3_1.fq	16852052	C47_FDSW210447951-1r_HMNFVDSX2_L3_2.fq	16852052	5196864	4529298	41371	11689	0.0693625
4	Biological interaction cycles	8	C48_FSFP210447952-1a_HMMFNDSX2_L2_1.fq	23621364	C48_FSFP210447952-1a_HMMFNDSX2_L2_2.fq	23621364	9702315	8731677	37634	10544	0.0446376
4	Biological interaction cycles	9	C49_FDSW210447953-1r_HMNFVDSX2_L3_1.fq	21322290	C49_FDSW210447953-1r_HMNFVDSX2_L3_2.fq	21322290	6046437	5283328	15863	4319	0.0202558
4	Biological interaction cycles	10	C410_FSFP210447954-1a_HMMFNDSX2_L2_1.fq	21584269	C410_FSFP210447954-1a_HMMFNDSX2_L2_2.fq	21584269	9171401	7970130	24411	6770	0.0313654
4	Biological interaction cycles	11	C411_FDSW210447955-1r_HMNFVDSX2_L1_1.fq	16355305	C411_FDSW210447955-1r_HMNFVDSX2_L1_2.fq	16355305	2321310	2051490	11368	2913	0.0178107
4	Biological interaction cycles	12	C412_FDSW210447956-1r_HMNFVDSX2_L3_1.fq	21717121	C412_FDSW210447956-1r_HMNFVDSX2_L3_2.fq	21717121	5631296	4898534	35594	9409	0.0433253
4	Biological interaction cycles	13	C413_FDSW210447957-1r_HMNFVDSX2_L3_1.fq	21706661	C413_FDSW210447957-1r_HMNFVDSX2_L3_2.fq	21706661	6363419	5493346	21143	5331	0.0245593
4	Biological interaction cycles	14	C414_FDSW210447958-1r_HMNFVDSX2_L3_1.fq	19561466	C414_FDSW210447958-1r_HMNFVDSX2_L3_2.fq	19561466	5458970	4744434	19477	5021	0.0256678
4	Biological interaction cycles	15	C415_FDSW210447959-1r_HMNFVDSX2_L3_1.fq	20735582	C415_FDSW210447959-1r_HMNFVDSX2_L3_2.fq	20735582	5810819	5094838	19603	5368	0.0258879
4	Biological interaction cycles	16	C416_FDSW210447960-1r_HMMH2DSX2_L1_1.fq	5248167	C416_FDSW210447960-1r_HMMH2DSX2_L1_2.fq	5248167	1580339	1369133	12588	3431	0.0653752
4	Biological interaction cycles	16	C416_FDSW210447960-1r_HMNFVDSX2_L3_1.fq	13670468	C416_FDSW210447960-1r_HMNFVDSX2_L3_2.fq	13670468	3893497	3408506
4	Biological interaction cycles	17	C417_FDSW210447961-1r_HMM73DSX2_L2_1.fq	16535469	C417_FDSW210447961-1r_HMM73DSX2_L2_2.fq	16535469	4793394	4183968	10222	3093	0.0187052
4	Biological interaction cycles	18	C418_FDSW210447962-1r_HMM73DSX2_L2_1.fq	16443641	C418_FDSW210447962-1r_HMM73DSX2_L2_2.fq	16443641	4899067	4230015	13298	3598	0.0218808
4	Biological interaction cycles	19	C419_FDSW210447963-1r_HMNFVDSX2_L3_1.fq	19428106	C419_FDSW210447963-1r_HMNFVDSX2_L3_2.fq	19428106	5015965	4360980	23806	6490	0.0334052
4	Biological interaction cycles	20	C420_FDSW210447964-1r_HMM73DSX2_L2_1.fq	13513265	C420_FDSW210447964-1r_HMM73DSX2_L2_2.fq	13513265	4466335	3843029	21191	5959	0.10585
4	Biological interaction cycles	20	C420_FDSW210447964-1r_HMN3LDSX2_L1_1.fq	5629685	C420_FDSW210447964-1r_HMN3LDSX2_L1_2.fq	5629685	1875652	1614266
6	Biological interaction cycles	1	C61_FDSW210447965-1r_HMMH2DSX2_L1_1.fq	3779581	C61_FDSW210447965-1r_HMMH2DSX2_L1_2.fq	3779581	1292529	1117882	32593	9478	0.250769
6	Biological interaction cycles	1	C61_FDSW210447965-1r_HMNFVDSX2_L1_1.fq	15442686	C61_FDSW210447965-1r_HMNFVDSX2_L1_2.fq	15442686	4993538	4385300
6	Biological interaction cycles	2	C62_FDSW210447966-1r_HMNFVDSX2_L1_1.fq	16434759	C62_FDSW210447966-1r_HMNFVDSX2_L1_2.fq	16434759	5573364	4792326	20232	5053	0.0200957
6	Biological interaction cycles	3	C63_FSFP210447967-1a_HMMFNDSX2_L2_1.fq	25144733	C63_FSFP210447967-1a_HMMFNDSX2_L2_2.fq	25144733	13883823	11799858	79743	23200	0.0922658
6	Biological interaction cycles	4	C64_FDSW210447968-1r_HMNFVDSX2_L1_1.fq	22466060	C64_FDSW210447968-1r_HMNFVDSX2_L1_2.fq	22466060	6101499	5299948	14554	3781	0.0168298
6	Biological interaction cycles	5	C65_FDSW210447969-1r_HMM73DSX2_L2_1.fq	17134535	C65_FDSW210447969-1r_HMM73DSX2_L2_2.fq	17134535	5603208	4770165	26562	7493	0.0437304
6	Biological interaction cycles	6	C66_FDSW210447970-1r_HMM73DSX2_L2_1.fq	19816318	C66_FDSW210447970-1r_HMM73DSX2_L2_2.fq	19816318	6583499	5705276	26746	7708	0.0388972
6	Biological interaction cycles	7	C67_FDSW210447971-1r_HMNFVDSX2_L3_1.fq	19652677	C67_FDSW210447971-1r_HMNFVDSX2_L3_2.fq	19652677	6055427	5336569	39660	11245	0.0572187
6	Biological interaction cycles	8	C68_FSFP210447972-1a_HMMFNDSX2_L2_1.fq	18155657	C68_FSFP210447972-1a_HMMFNDSX2_L2_2.fq	18155657	9040757	8025918	36571	10441	0.0575082
6	Biological interaction cycles	9	C69_FDSW210447973-1r_HMNFVDSX2_L3_1.fq	20883555	C69_FDSW210447973-1r_HMNFVDSX2_L3_2.fq	20883555	6594546	5813654	13172	3544	0.0169703
6	Biological interaction cycles	10	C610_FSFP210447974-1a_HMMFNDSX2_L2_1.fq	21059834	C610_FSFP210447974-1a_HMMFNDSX2_L2_2.fq	21059834	9188481	7884880	16804	4540	0.0215576
6	Biological interaction cycles	11	C611_FDSW210447975-1r_HMNFVDSX2_L3_1.fq	16374471	C611_FDSW210447975-1r_HMNFVDSX2_L3_2.fq	16374471	5120171	4524737	22467	6059	0.0370027
6	Biological interaction cycles	12	C612_FDSW210447976-1r_HMNFVDSX2_L3_1.fq	19921496	C612_FDSW210447976-1r_HMNFVDSX2_L3_2.fq	19921496	5286498	4681037	31621	8486	0.0425972
6	Biological interaction cycles	13	C613_FSFP210447977-1a_HMMFNDSX2_L2_1.fq	21321243	C613_FSFP210447977-1a_HMMFNDSX2_L2_2.fq	21321243	7334582	6640555	23990	6111	0.0286616
6	Biological interaction cycles	14	C614_FSFP210447978-1a_HMMFNDSX2_L2_1.fq	27612738	C614_FSFP210447978-1a_HMMFNDSX2_L2_2.fq	27612738	13853187	12583452	44391	11811	0.0427737
6	Biological interaction cycles	15	C615_FDSW210447979-1r_HMM73DSX2_L2_1.fq	15821194	C615_FDSW210447979-1r_HMM73DSX2_L2_2.fq	15821194	3154720	2749633	17134	4669	0.029511
6	Biological interaction cycles	15	C615_FDSW210447979-1r_HMN3LDSX2_L1_1.fq	3591443	C615_FDSW210447979-1r_HMN3LDSX2_L1_2.fq	3591443	724178	631369
6	Biological interaction cycles	16	C616_FDSW210447980-1r_HMMH2DSX2_L1_1.fq	4146677	C616_FDSW210447980-1r_HMMH2DSX2_L1_2.fq	4146677	1346273	1159133	11888	3553	0.0856831
6	Biological interaction cycles	16	C616_FDSW210447980-1r_HMNFVDSX2_L3_1.fq	14329468	C616_FDSW210447980-1r_HMNFVDSX2_L3_2.fq	14329468	4436504	3862329
6	Biological interaction cycles	17	C617_FDSW210447981-1r_HMNFVDSX2_L3_1.fq	19956389	C617_FDSW210447981-1r_HMNFVDSX2_L3_2.fq	19956389	5295967	4688030	12747	3711	0.0185955
6	Biological interaction cycles	18	C618_FDSW210447982-1r_HMNFVDSX2_L3_1.fq	22659877	C618_FDSW210447982-1r_HMNFVDSX2_L3_2.fq	22659877	6920289	6062990	17025	4581	0.0202163
6	Biological interaction cycles	19	C619_FDSW210447983-1r_HMNFVDSX2_L3_1.fq	21882530	C619_FDSW210447983-1r_HMNFVDSX2_L3_2.fq	21882530	5710946	5046051	26267	7282	0.0332777
6	Biological interaction cycles	20	C620_FSFP210447984-1a_HMMFNDSX2_L2_1.fq	24295910	C620_FSFP210447984-1a_HMMFNDSX2_L2_2.fq	24295910	10999782	9788490	28813	8094	0.0369884
7	Homogeneus dispersal	1	C71_FSFP210447985-1a_HMMFNDSX2_L2_1.fq	28954859	C71_FSFP210447985-1a_HMMFNDSX2_L2_2.fq	28954859	14046214	12263052	44221	6919	0.0238958
7	Homogeneus dispersal	2	C72_FSFP210447986-1a_HMMFNDSX2_L2_1.fq	29216469	C72_FSFP210447986-1a_HMMFNDSX2_L2_2.fq	29216469	11960137	10402930	34776	9480	0.042193
7	Homogeneus dispersal	3	C73_FDSW210447987-1r_HMNFVDSX2_L3_1.fq	22468180	C73_FDSW210447987-1r_HMNFVDSX2_L3_2.fq	22468180	6734339	5869643	25594	6901	0.0307145
7	Homogeneus dispersal	4	C74_FDSW210447988-1r_HMNFVDSX2_L3_1.fq	19417649	C74_FDSW210447988-1r_HMNFVDSX2_L3_2.fq	19417649	4792715	4156364	17872	4642	0.0239061
7	Homogeneus dispersal	5	C75_FSFP210447989-1a_HMMFNDSX2_L2_1.fq	23865605	C75_FSFP210447989-1a_HMMFNDSX2_L2_2.fq	23865605	10010210	8752234	29989	7604	0.0318618
7	Homogeneus dispersal	6	C76_FDSW210447990-1r_HMM73DSX2_L2_1.fq	21697250	C76_FDSW210447990-1r_HMM73DSX2_L2_2.fq	21697250	6977770	5925703	23295	6113	0.0281741
7	Homogeneus dispersal	7	C77_FSFP210447991-1a_HMMFNDSX2_L2_1.fq	21513583	C77_FSFP210447991-1a_HMMFNDSX2_L2_2.fq	21513583	5309488	4808902	15428	4254	0.0197736
7	Homogeneus dispersal	8	C78_FSFP210447992-1a_HMMFNDSX2_L2_1.fq	21989000	C78_FSFP210447992-1a_HMMFNDSX2_L2_2.fq	21989000	7562811	6838621	24745	6686	0.0304061
7	Homogeneus dispersal	9	C79_FSFP210447993-1a_HMMFNDSX2_L2_1.fq	21953982	C79_FSFP210447993-1a_HMMFNDSX2_L2_2.fq	21953982	8208220	7321971	23791	6580	0.0299718
7	Homogeneus dispersal	10	C710_FDSW210447994-1r_HMNFVDSX2_L3_1.fq	18130092	C710_FDSW210447994-1r_HMNFVDSX2_L3_2.fq	18130092	6469371	5549388	21856	11847	0.0653444
7	Homogeneus dispersal	11	C711_FDSW210447995-1r_HMNFVDSX2_L1_1.fq	17782833	C711_FDSW210447995-1r_HMNFVDSX2_L1_2.fq	17782833	4886735	4271998	20557	5708	0.0320984
7	Homogeneus dispersal	12	C712_FDSW210447996-1r_HMNFVDSX2_L3_1.fq	19742058	C712_FDSW210447996-1r_HMNFVDSX2_L3_2.fq	19742058	7624989	6638683	27442	5467	0.0276921
7	Homogeneus dispersal	13	C713_FDSW210447997-1r_HMNFVDSX2_L1_1.fq	16911905	C713_FDSW210447997-1r_HMNFVDSX2_L1_2.fq	16911905	5607720	4827126	18924	7187	0.0424967
7	Homogeneus dispersal	14	C714_FDSW210447998-1r_HMNFVDSX2_L3_1.fq	18350727	C714_FDSW210447998-1r_HMNFVDSX2_L3_2.fq	18350727	5741081	4928011	18827	4920	0.0268109
7	Homogeneus dispersal	15	C715_FDSW210447999-1r_HMNFVDSX2_L1_1.fq	16444958	C715_FDSW210447999-1r_HMNFVDSX2_L1_2.fq	16444958	5364211	4629296	16030	5191	0.0315659
7	Homogeneus dispersal	16	C716_FDSW210448000-1r_HMNFVDSX2_L3_1.fq	17685183	C716_FDSW210448000-1r_HMNFVDSX2_L3_2.fq	17685183	5092679	4321012	16266	4212	0.0238165
7	Homogeneus dispersal	17	C717_FDSW210448001-1r_HMNFVDSX2_L3_1.fq	17349876	C717_FDSW210448001-1r_HMNFVDSX2_L3_2.fq	17349876	5433956	4721905	19920	4252	0.0245074
7	Homogeneus dispersal	18	C718_FDSW210448002-1r_HMNFVDSX2_L1_1.fq	20974069	C718_FDSW210448002-1r_HMNFVDSX2_L1_2.fq	20974069	5702290	4831129	20902	5341	0.0254648
7	Homogeneus dispersal	19	C719_FDSW210448003-1r_HMNFVDSX2_L3_1.fq	19275318	C719_FDSW210448003-1r_HMNFVDSX2_L3_2.fq	19275318	7208339	6134034	25787	5427	0.0281552
7	Homogeneus dispersal	20	C720_FDSW210448004-1r_HMNFVDSX2_L1_1.fq	16841190	C720_FDSW210448004-1r_HMNFVDSX2_L1_2.fq	16841190	6422766	5457120	23458	6118	0.0317401

## Sheet: Table S2
Table S2. Summary number of OTU by Genus lalong the experiment (C0-C7).
Kingdom	Phylum	Class	Order	Family	Genus	#OTUs	%OTU
Bacteria	Proteobacteria	Gammaproteobacteria	Pseudomonadales	Pseudomonadaceae	Pseudomonas	115	10.9838
Bacteria	Bacteroidota	Bacteroidia	Flavobacteriales	Flavobacteriaceae	Flavobacterium	96	9.16905
Bacteria	Proteobacteria	Gammaproteobacteria	Enterobacterales	Aeromonadaceae	Aeromonas	70	6.68577
Bacteria	Proteobacteria	Gammaproteobacteria	Burkholderiales	Comamonadaceae	Acidovorax	62	5.92168
Bacteria	Proteobacteria	Gammaproteobacteria	Burkholderiales	Comamonadaceae	uncl_Comamonadaceae	44	4.20248
Bacteria	Proteobacteria	Gammaproteobacteria	Burkholderiales	Comamonadaceae	Limnohabitans	40	3.82044
Bacteria	Proteobacteria	Gammaproteobacteria	Burkholderiales	Comamonadaceae	Pelomonas	37	3.53391
Bacteria	Proteobacteria	Gammaproteobacteria	Burkholderiales	Oxalobacteraceae	Massilia	36	3.4384
Bacteria	Proteobacteria	Gammaproteobacteria	Burkholderiales	Comamonadaceae	Rhodoferax	34	3.24737
Bacteria	Proteobacteria	Gammaproteobacteria	Pseudomonadales	Cellvibrionaceae	Cellvibrio	31	2.96084
Bacteria	Proteobacteria	Alphaproteobacteria	Rhizobiales	Rhizobiaceae	Allorhizobium-Neorhizobium-Pararhizobium-Rhizobium (ANRP)	27	2.5788
Bacteria	Proteobacteria	Gammaproteobacteria	Burkholderiales	Oxalobacteraceae	Duganella	26	2.48329
Bacteria	Proteobacteria	Gammaproteobacteria	Burkholderiales	Rhodocyclaceae	Dechloromonas	25	2.38777
Bacteria	Proteobacteria	Gammaproteobacteria	Burkholderiales	Comamonadaceae	Aquabacterium	20	1.91022
Bacteria	Proteobacteria	Alphaproteobacteria	Rhizobiales	Beijerinckiaceae	Bosea	16	1.52818
Bacteria	Proteobacteria	Alphaproteobacteria	Caulobacterales	Caulobacteraceae	Caulobacter	16	1.52818
Bacteria	Bacteroidota	Bacteroidia	Cytophagales	Spirosomaceae	Pseudarcicella	16	1.52818
Bacteria	Proteobacteria	Gammaproteobacteria	Burkholderiales	Comamonadaceae	Paucibacter	16	1.52818
Bacteria	Proteobacteria	Gammaproteobacteria	Enterobacterales	Alteromonadaceae	Rheinheimera	16	1.52818
Bacteria	Proteobacteria	Gammaproteobacteria	Burkholderiales	Comamonadaceae	Curvibacter	15	1.43266
Bacteria	Proteobacteria	Gammaproteobacteria	Burkholderiales	Comamonadaceae	Polaromonas	15	1.43266
Bacteria	Actinobacteriota	Actinobacteria	Frankiales	Sporichthyaceae	uncl_Sporichthyaceae	14	1.33715
Bacteria	Proteobacteria	Gammaproteobacteria	Burkholderiales	Comamonadaceae	Comamonas	10	0.95511
Bacteria	Proteobacteria	Gammaproteobacteria	Burkholderiales	Comamonadaceae	Rhizobacter	10	0.95511
Bacteria	Proteobacteria	Gammaproteobacteria	Burkholderiales	Rhodocyclaceae	uncl_Rhodocyclaceae	9	0.859599
Bacteria	Proteobacteria	Gammaproteobacteria	Burkholderiales	Comamonadaceae	Ramlibacter	9	0.859599
Bacteria	Proteobacteria	Gammaproteobacteria	Burkholderiales	Oxalobacteraceae	Undibacterium	8	0.764088
Bacteria	Bacteroidota	Bacteroidia	Cytophagales	Spirosomaceae	Emticicia	7	0.668577
Bacteria	Campylobacterota	Campylobacteria	Campylobacterales	Arcobacteraceae	Pseudarcobacter	7	0.668577
Bacteria	Proteobacteria	Gammaproteobacteria	Burkholderiales	Comamonadaceae	Ottowia	7	0.668577
Bacteria	Proteobacteria	Alphaproteobacteria	Caulobacterales	Caulobacteraceae	Brevundimonas	6	0.573066
Bacteria	Proteobacteria	Gammaproteobacteria	Burkholderiales	Chitinibacteraceae	Deefgea	6	0.573066
Bacteria	Proteobacteria	Gammaproteobacteria	Burkholderiales	Oxalobacteraceae	uncl_Oxalobacteraceae	6	0.573066
Bacteria	Proteobacteria	Gammaproteobacteria	Burkholderiales	Burkholderiaceae	Polynucleobacter	6	0.573066
Bacteria	Proteobacteria	Gammaproteobacteria	Burkholderiales	Comamonadaceae	Simplicispira	6	0.573066
Bacteria	Proteobacteria	Gammaproteobacteria	Burkholderiales	Comamonadaceae	Variovorax	6	0.573066
Bacteria	Proteobacteria	Alphaproteobacteria	Rhizobiales	Rhizobiaceae	Shinella	5	0.477555
Bacteria	Proteobacteria	Alphaproteobacteria	Sphingomonadales	Sphingomonadaceae	Sphingomonas	5	0.477555
Bacteria	Proteobacteria	Gammaproteobacteria	Burkholderiales	Comamonadaceae	Candidatus Symbiobacter	5	0.477555
Bacteria	Actinobacteriota	Acidimicrobiia	Microtrichales	Ilumatobacteraceae	uncl_Ilumatobacteraceae	4	0.382044
Bacteria	Proteobacteria	Gammaproteobacteria	Burkholderiales	Comamonadaceae	Alicycliphilus	4	0.382044
Bacteria	Proteobacteria	Gammaproteobacteria	Burkholderiales	Rhodocyclaceae	Azonexus	4	0.382044
Bacteria	Proteobacteria	Gammaproteobacteria	Burkholderiales	Rhodocyclaceae	Azospira	4	0.382044
Bacteria	Proteobacteria	Gammaproteobacteria	Enterobacterales	Enterobacteriaceae	Citrobacter	4	0.382044
Bacteria	Proteobacteria	Gammaproteobacteria	Burkholderiales	Rhodocyclaceae	Ferribacterium	4	0.382044
Bacteria	Proteobacteria	Gammaproteobacteria	Burkholderiales	Comamonadaceae	Ideonella	4	0.382044
Bacteria	Proteobacteria	Gammaproteobacteria	Burkholderiales	Methylophilaceae	Methylophilus	4	0.382044
Bacteria	Proteobacteria	Gammaproteobacteria	Burkholderiales	Comamonadaceae	Sphaerotilus	4	0.382044
Bacteria	Proteobacteria	Gammaproteobacteria	Burkholderiales	Rhodocyclaceae	Uliginosibacterium	4	0.382044
Bacteria	Proteobacteria	Alphaproteobacteria	Caulobacterales	Caulobacteraceae	uncl_Caulobacteraceae	3	0.286533
Bacteria	Proteobacteria	Alphaproteobacteria	Rhizobiales	Rhizobiaceae	Mesorhizobium	3	0.286533
Bacteria	Proteobacteria	Alphaproteobacteria	Sphingomonadales	Sphingomonadaceae	Novosphingobium	3	0.286533
Bacteria	Proteobacteria	Gammaproteobacteria	Burkholderiales	Chitinibacteraceae	Chitinibacter	3	0.286533
Bacteria	Proteobacteria	Gammaproteobacteria	Burkholderiales	Methylophilaceae	Methylotenera	3	0.286533
Bacteria	Proteobacteria	Gammaproteobacteria	Burkholderiales	Oxalobacteraceae	Noviherbaspirillum	3	0.286533
Bacteria	Proteobacteria	Alphaproteobacteria	Rhizobiales	Rhizobiaceae	Ciceribacter	2	0.191022
Bacteria	Proteobacteria	Alphaproteobacteria	SAR11 clade	Clade III	uncl_Clade III	2	0.191022
Bacteria	Bacteroidota	Bacteroidia	Cytophagales	Cyclobacteriaceae	Algoriphagus	2	0.191022
Bacteria	Bacteroidota	Bacteroidia	Chitinophagales	Chitinophagaceae	Sediminibacterium	2	0.191022
Bacteria	Proteobacteria	Gammaproteobacteria	Pseudomonadales	Moraxellaceae	Acinetobacter	2	0.191022
Bacteria	Proteobacteria	Gammaproteobacteria	Burkholderiales	Comamonadaceae	Caenimonas	2	0.191022
Bacteria	Proteobacteria	Gammaproteobacteria	Burkholderiales	Comamonadaceae	Delftia	2	0.191022
Bacteria	Proteobacteria	Gammaproteobacteria	Enterobacterales	MB19	uncl_MB19	2	0.191022
Bacteria	Proteobacteria	Gammaproteobacteria	Burkholderiales	Oxalobacteraceae	Herbaspirillum	2	0.191022
Bacteria	Proteobacteria	Gammaproteobacteria	Burkholderiales	Comamonadaceae	Hydrogenophaga	2	0.191022
Bacteria	Proteobacteria	Gammaproteobacteria	Burkholderiales	Comamonadaceae	Inhella	2	0.191022
Bacteria	Proteobacteria	Gammaproteobacteria	Enterobacterales	Enterobacteriaceae	Klebsiella	2	0.191022
Bacteria	Proteobacteria	Gammaproteobacteria	Burkholderiales	Comamonadaceae	Leptothrix	2	0.191022
Bacteria	Proteobacteria	Gammaproteobacteria	Burkholderiales	Comamonadaceae	Methylibium	2	0.191022
Bacteria	Proteobacteria	Gammaproteobacteria	Burkholderiales	Comamonadaceae	Mitsuaria	2	0.191022
Bacteria	Proteobacteria	Gammaproteobacteria	Pseudomonadales	Moraxellaceae	Perlucidibaca	2	0.191022
Bacteria	Proteobacteria	Gammaproteobacteria	Enterobacterales	Enterobacteriaceae	Plesiomonas	2	0.191022
Bacteria	Proteobacteria	Gammaproteobacteria	Burkholderiales	Oxalobacteraceae	Pseudoduganella	2	0.191022
Bacteria	Proteobacteria	Gammaproteobacteria	Burkholderiales	Comamonadaceae	Roseateles	2	0.191022
Bacteria	Proteobacteria	Gammaproteobacteria	Burkholderiales	Comamonadaceae	Rubrivivax	2	0.191022
Bacteria	Proteobacteria	Gammaproteobacteria	Burkholderiales	Chromobacteriaceae	Vogesella	2	0.191022
Bacteria	Acidobacteriota	Acidobacteriae	Acidobacteriales	NA	o_Acidobacteriales	1	0.095511
Bacteria	Actinobacteriota	Actinobacteria	Frankiales	Sporichthyaceae	metagenome	1	0.095511
Bacteria	Actinobacteriota	Actinobacteria	Corynebacteriales	Mycobacteriaceae	Mycobacterium	1	0.095511
Bacteria	Actinobacteriota	Actinobacteria	Micrococcales	Microbacteriaceae	Rhodoluna	1	0.095511
Bacteria	Proteobacteria	Alphaproteobacteria	Rhizobiales	Rhizobiaceae	Aquamicrobium	1	0.095511
Bacteria	Proteobacteria	Alphaproteobacteria	Rhizobiales	Xanthobacteraceae	Bradyrhizobium	1	0.095511
Bacteria	Proteobacteria	Alphaproteobacteria	Acetobacterales	Acetobacteraceae	uncl_Acetobacteraceae	1	0.095511
Bacteria	Proteobacteria	Alphaproteobacteria	Sphingomonadales	Sphingomonadaceae	uncl_Sphingomonadaceae	1	0.095511
Bacteria	Proteobacteria	Alphaproteobacteria	Rhizobiales	Kaistiaceae	Kaistia	1	0.095511
Bacteria	Proteobacteria	Alphaproteobacteria	Rhizobiales	Rhizobiaceae	Ochrobactrum	1	0.095511
Bacteria	Proteobacteria	Alphaproteobacteria	Rhodobacterales	Rhodobacteraceae	Rhodobacter	1	0.095511
Bacteria	Proteobacteria	Alphaproteobacteria	Rhizobiales	Rhizobiaceae	Roseitalea	1	0.095511
Bacteria	Proteobacteria	Alphaproteobacteria	Rhizobiales	Rhizobiaceae	Sinorhizobium	1	0.095511
Bacteria	Firmicutes	Bacilli	Staphylococcales	Staphylococcaceae	Staphylococcus	1	0.095511
Bacteria	Acidobacteriota	Blastocatellia	Blastocatellales	Blastocatellaceae	uncl_Blastocatellaceae	1	0.095511
Bacteria	Campylobacterota	Campylobacteria	Campylobacterales	Arcobacteraceae	uncl_Arcobacteraceae	1	0.095511
Bacteria	Campylobacterota	Campylobacteria	Campylobacterales	Sulfurospirillaceae	Sulfurospirillum	1	0.095511
Bacteria	Cyanobacteria	Cyanobacteriia	Chloroplast	Epipyxis sp. PR26KG	uncl_Epipyxis sp. PR26KG	1	0.095511
Bacteria	Proteobacteria	Gammaproteobacteria	Burkholderiales	Comamonadaceae	[Polyangium] brachysporum group	1	0.095511
Bacteria	Proteobacteria	Gammaproteobacteria	Burkholderiales	Comamonadaceae	Aquincola	1	0.095511
Bacteria	Proteobacteria	Gammaproteobacteria	Burkholderiales	Chromobacteriaceae	Aquitalea	1	0.095511
Bacteria	Proteobacteria	Gammaproteobacteria	Burkholderiales	Rhodocyclaceae	Azovibrio	1	0.095511
Bacteria	Proteobacteria	Gammaproteobacteria	Burkholderiales	Methylophilaceae	Candidatus Methylopumilus	1	0.095511
Bacteria	Proteobacteria	Gammaproteobacteria	Burkholderiales	Rhodocyclaceae	Dechlorobacter	1	0.095511
Bacteria	Proteobacteria	Gammaproteobacteria	Burkholderiales	Comamonadaceae	Diaphorobacter	1	0.095511
Bacteria	Proteobacteria	Gammaproteobacteria	Enterobacterales	Enterobacteriaceae	Enterobacter	1	0.095511
Bacteria	Proteobacteria	Gammaproteobacteria	Enterobacterales	Enterobacteriaceae	Escherichia-Shigella	1	0.095511
Bacteria	Proteobacteria	Gammaproteobacteria	Burkholderiales	Methylophilaceae	uncl_Methylophilaceae	1	0.095511
Bacteria	Proteobacteria	Gammaproteobacteria	Pseudomonadales	Porticoccaceae	uncl_Porticoccaceae	1	0.095511
Bacteria	Proteobacteria	Gammaproteobacteria	JTB23	uncultured bacterium	uncl_JTB23	1	0.095511
Bacteria	Proteobacteria	Gammaproteobacteria	Burkholderiales	Sulfuricellaceae	Ferritrophicum	1	0.095511
Bacteria	Proteobacteria	Gammaproteobacteria	Burkholderiales	Chitinibacteraceae	Iodobacter	1	0.095511
Bacteria	Proteobacteria	Gammaproteobacteria	Burkholderiales	Comamonadaceae	Kinneretia	1	0.095511
Bacteria	Proteobacteria	Gammaproteobacteria	Burkholderiales	Burkholderiaceae	Limnobacter	1	0.095511
Bacteria	Proteobacteria	Gammaproteobacteria	Burkholderiales	Oxalobacteraceae	Oxalicibacterium	1	0.095511
Bacteria	Proteobacteria	Gammaproteobacteria	Burkholderiales	Rhodocyclaceae	Quatrionicoccus	1	0.095511
Bacteria	Proteobacteria	Gammaproteobacteria	Xanthomonadales	Rhodanobacteraceae	Rhodanobacter	1	0.095511
Bacteria	Proteobacteria	Gammaproteobacteria	Burkholderiales	Comamonadaceae	Rivibacter	1	0.095511
Bacteria	Proteobacteria	Gammaproteobacteria	Enterobacterales	Enterobacteriaceae	Salmonella	1	0.095511
Bacteria	Proteobacteria	Gammaproteobacteria	Burkholderiales	Comamonadaceae	Xenophilus	1	0.095511
Bacteria	Chloroflexi	SL56 marine group	marine metagenome	NA	o_marine metagenome	1	0.095511
Bacteria	Chloroflexi	SL56 marine group	uncultured bacterium	NA	o_uncultured bacterium	1	0.095511

## Sheet: Table S3
Table S3. Summary analsysis of a) changes in bulk community parameters over the growth cycles (Repeated measures ANOVA) and b) before (C6) and after the homogenizing dispersal event (C7) (One sample t-test).
a) rm-ANOVA	Community type		Cycle		Cycle x Community type		b) One sample t-test
Community bulk parameter	F-stat	P value	F-stat	P value	F-stat	P value	C6x̄ ± sd	C7x̄ ± sd	t-stat	P value
Cell numbers (106 cells mL-1)	1.27	0.317	4.89	0.001**	2.06	0.021*	4.6 ± 2.60	4.0 ± 0.21	-13.48	0.000***
Cellobiose consumption (mg C L-1)	1.7	0.207	1.78	0.126	0.5	0.937	2.00 ± 1.96	1.81 ± 0.23	-3.07	0.006**
Biomass (mg C L-1)	0.98	0.429	3.05	0.000***	0.53	0.918	1.22 ± 0.87	1.18 ± 0.16	-1.1	0.288
Carbon use efficiency (CUE)	0.02	0.997	7.29	0.000***	0.89	0.574	41.67 ± 13.91	43.38 ± 6.18	1.067	0.3
*: P<0.05
**: P<0.01
***: P<0.001

## Sheet: Table S4
Table S4. Summary metagenome assembled genomes (MAGs) from dominant bacteria at C6 and C7 cycles
Cycle	Experimental stage	Microcosm	Dominant_Genus	MAG_file	MAG_ID	Domain	Phylum	Class	Order	Family	Genus	Specie	GTDB_accession_closest_relative	Completeness (%)	Contamination (%)
C6	Biological interaction cycles	1	Aeromonas	C61.FDSW210447965-1r.HMMH2DSX2.L1.3.fa	C6.microcosm.1a.Acidovorax defluvii	Bacteria	Proteobacteria	Gammaproteobacteria	Burkholderiales	Burkholderiaceae	Acidovorax	Acidovorax defluvii	GCA_003268905.1	99.1	0.98
C6	Biological interaction cycles	1	Aeromonas	C61.FDSW210447965-1r.HMMH2DSX2.L1.2.fa	C6.microcosm.1a.Aeromonas bestiarum	Bacteria	Proteobacteria	Gammaproteobacteria	Enterobacterales	Aeromonadaceae	Aeromonas	Aeromonas bestiarum	GCF_000819745.1	96.7	1.17
C6	Biological interaction cycles	1	Aeromonas	C61.FDSW210447965-1r.HMNFVDSX2.L1.1.fa	C6.microcosm.1b.Acidovorax defluvii	Bacteria	Proteobacteria	Gammaproteobacteria	Burkholderiales	Burkholderiaceae	Acidovorax	Acidovorax defluvii	GCA_003268905.1	96.63	0.89
C6	Biological interaction cycles	1	Aeromonas	C61.FDSW210447965-1r.HMNFVDSX2.L1.2.fa	C6.microcosm.1b.Aeromonas bestiarum	Bacteria	Proteobacteria	Gammaproteobacteria	Enterobacterales	Aeromonadaceae	Aeromonas	Aeromonas bestiarum	GCF_000819745.1	93.27	1.17
C6	Biological interaction cycles	2	Pseudomonas	C62.FDSW210447966-1r.HMNFVDSX2.L1.2.fa	C6.microcosm.2.Pseudomonas rhodesiae	Bacteria	Proteobacteria	Gammaproteobacteria	Pseudomonadales	Pseudomonadaceae	Pseudomonas	Pseudomonas rhodesiae	GCF_007858255.1	99.66	0.32
C6	Biological interaction cycles	3	Aeromonas	C63.FSFP210447967-1a.HMMFNDSX2.L2.3.fa	C6.microcosm.3.Acidovorax facilis	Bacteria	Pseudomonadota	Gammaproteobacteria	Burkholderiales	Burkholderiaceae	Acidovorax	Acidovorax facilis	GCF_023913775.1	88.98	1.57
C6	Biological interaction cycles	3	Aeromonas	C63.FSFP210447967-1a.HMMFNDSX2.L2.7.fa	C6.microcosm.3.Acidovorax sp001428665	Bacteria	Pseudomonadota	Gammaproteobacteria	Burkholderiales	Burkholderiaceae	Acidovorax	Acidovorax sp001428665	GCF_001428665.1	93.92	0.76
C6	Biological interaction cycles	3	Aeromonas	C63.FSFP210447967-1a.HMMFNDSX2.L2.9.fa	C6.microcosm.3.Aeromonas caviae	Bacteria	Proteobacteria	Gammaproteobacteria	Enterobacterales	Aeromonadaceae	Aeromonas	Aeromonas caviae	GCF_000819785.1	95.87	0
C6	Biological interaction cycles	5	Deefgea	C65.FDSW210447969-1r.HMM73DSX2.L2.3.fa	C6.microcosm.5.Acidovorax sp016783915	Bacteria	Pseudomonadota	Gammaproteobacteria	Burkholderiales	Burkholderiaceae	Acidovorax	Acidovorax sp016783915	GCA_016783915.1	98.23	0.02
C6	Biological interaction cycles	6	Acidovorax	C66.FDSW210447970-1r.HMM73DSX2.L2.4.fa	C6.microcosm.6.Acidovorax soli	Bacteria	Proteobacteria	Gammaproteobacteria	Burkholderiales	Burkholderiaceae	Acidovorax	Acidovorax soli	GCF_900107605.1	94.81	0.38
C6	Biological interaction cycles	7	Aeromonas	C67.FDSW210447971-1r.HMNFVDSX2.L3.6.fa	C6.microcosm.7.Acidovorax defluvii	Bacteria	Proteobacteria	Gammaproteobacteria	Burkholderiales	Burkholderiaceae	Acidovorax	Acidovorax defluvii	GCA_003268905.1	99.75	1.2
C6	Biological interaction cycles	7	Aeromonas	C67.FDSW210447971-1r.HMNFVDSX2.L3.7.fa	C6.microcosm.7.Aeromonas hydrophila	Bacteria	Proteobacteria	Gammaproteobacteria	Enterobacterales	Aeromonadaceae	Aeromonas	Aeromonas hydrophila	GCF_000014805.1	97.04	0
C6	Biological interaction cycles	7	Aeromonas	C67.FDSW210447971-1r.HMNFVDSX2.L3.5.fa	C6.microcosm.7.Pseudomonas sp019747075	Bacteria	Pseudomonadota	Gammaproteobacteria	Pseudomonadales	Pseudomonadaceae	Pseudomonas	Pseudomonas sp019747075	GCA_019747075.1	84.69	0.49
C6	Biological interaction cycles	9	Acidovorax	C69.FDSW210447973-1r.HMNFVDSX2.L3.2.fa	C6.microcosm.9.Acidovorax sp004210805	Bacteria	Proteobacteria	Gammaproteobacteria	Burkholderiales	Burkholderiaceae	Acidovorax	Acidovorax sp004210805	GCA_004210805.1	99.24	0.38
C6	Biological interaction cycles	11	Pararheinheimera	C611.FDSW210447975-1r.HMNFVDSX2.L3.1.fa	C6.microcosm.11.Pararheinheimera texasensis	Bacteria	Proteobacteria	Gammaproteobacteria	Enterobacterales	Alteromonadaceae	Pararheinheimera	Pararheinheimera texasensis	GCF_000711985.1	97.31	0.36
C6	Biological interaction cycles	12	Duganella	C612.FDSW210447976-1r.HMNFVDSX2.L3.2.fa	C6.microcosm.12.Acidovorax sp003663825	Bacteria	Pseudomonadota	Gammaproteobacteria	Burkholderiales	Burkholderiaceae	Acidovorax	Acidovorax sp003663825	GCF_003663825.1	94.49	0.39
C6	Biological interaction cycles	12	Duganella	C612.FDSW210447976-1r.HMNFVDSX2.L3.3	C6.microcosm.12.Duganella fentianensis	Bacteria	Proteobacteria	Gammaproteobacteria	Burkholderiales	Burkholderiaceae	Duganella	Duganella fentianensis	GCF_009857835.1	100	0.47
C6	Biological interaction cycles	13	Pseudomonas	C613.FSFP210447977-1a.HMMFNDSX2.L2.1.fa	C6.microcosm.13.Pseudomonas rhodesiae	Bacteria	Proteobacteria	Gammaproteobacteria	Pseudomonadales	Pseudomonadaceae	Pseudomonas	Pseudomonas rhodesiae	GCF_007858255.1	98.85	0.34
C6	Biological interaction cycles	14	Pseudomonas	C614.FSFP210447978-1a.HMMFNDSX2.L2.8.fa	C6.microcosm.14.Acidovorax defluvii	Bacteria	Proteobacteria	Gammaproteobacteria	Burkholderiales	Burkholderiaceae	Acidovorax	Acidovorax defluvii	GCA_003268905.1	95.66	0.02
C6	Biological interaction cycles	14	Pseudomonas	C614.FSFP210447978-1a.HMMFNDSX2.L2.6.fa	C6.microcosm.14.Acidovorax sp003663825	Bacteria	Pseudomonadota	Gammaproteobacteria	Burkholderiales	Burkholderiaceae	Acidovorax	Acidovorax sp003663825	GCF_003663825.1	84.33	1.52
C6	Biological interaction cycles	14	Pseudomonas	C614.FSFP210447978-1a.HMMFNDSX2.L2.7.fa	C6.microcosm.14.Pseudomonas azotoformans	Bacteria	Proteobacteria	Gammaproteobacteria	Pseudomonadales	Pseudomonadaceae	Pseudomonas	Pseudomonas azotoformans	GCF_001579805.1	99.39	0.1
C6	Biological interaction cycles	15	Acidovorax	C615.FDSW210447979-1r.HMM73DSX2.L2.6.fa	C6.microcosm.15.Acidovorax temperans	Bacteria	Proteobacteria	Gammaproteobacteria	Burkholderiales	Burkholderiaceae	Acidovorax	Acidovorax temperans	GCF_006716905.1	88.7	0.4
C6	Biological interaction cycles	16	Cellvibrio	C616.FDSW210447980-1r.HMMH2DSX2.L1.1.fa	C6.microcosm.16a.Cellvibrio sp021151825	Bacteria	Pseudomonadota	Gammaproteobacteria	Pseudomonadales	Cellvibrionaceae	Cellvibrio	Cellvibrio sp021151825	GCA_021151825.1	98.99	0.89
C6	Biological interaction cycles	16	Cellvibrio	C616.FDSW210447980-1r.HMNFVDSX2.L3.2.fa	C6.microcosm.16b.Cellvibrio sp021151825	Bacteria	Pseudomonadota	Gammaproteobacteria	Pseudomonadales	Cellvibrionaceae	Cellvibrio	Cellvibrio sp021151825	GCA_021151825.1	98.99	0.89
C6	Biological interaction cycles	17	Caulobacter	C617.FDSW210447981-1r.HMNFVDSX2.L3.3.fa	C6.microcosm.17.Acidovorax sp003663825	Bacteria	Pseudomonadota	Gammaproteobacteria	Burkholderiales	Burkholderiaceae	Acidovorax	Acidovorax sp003663825	GCF_003663825.1	97.77	0.19
C6	Biological interaction cycles	17	Caulobacter	C617.FDSW210447981-1r.HMNFVDSX2.L3.1.fa	C6.microcosm.17.Caulobacter sp013181195	Bacteria	Pseudomonadota	Alphaproteobacteria	Caulobacterales	Caulobacteraceae	Caulobacter	Caulobacter sp013181195	GCF_013181195.1	100	1.3
C6	Biological interaction cycles	19	Acidovorax	C619.FDSW210447983-1r.HMNFVDSX2.L3.1.fa	C6.microcosm.19.Acidovorax soli	Bacteria	Proteobacteria	Gammaproteobacteria	Burkholderiales	Burkholderiaceae	Acidovorax	Acidovorax soli	GCF_900107605.1	97.84	0
C6	Biological interaction cycles	20	Acidovorax	C620.FSFP210447984-1a.HMMFNDSX2.L2.17.fa	C6.microcosm.20.Acidovorax sp003663825	Bacteria	Pseudomonadota	Gammaproteobacteria	Burkholderiales	Burkholderiaceae	Acidovorax	Acidovorax sp003663825	GCF_003663825.1	92.17	1.52
C7	Homogeneus dispersal	1		C71.FSFP210447985-1a.HMMFNDSX2.L2.contig.fa.2.fa	C7.microcosm.1.Acidovorax temperans	Bacteria	Proteobacteria	Gammaproteobacteria	Burkholderiales	Burkholderiaceae	Acidovorax	Acidovorax temperans	GCF_006716905.1	49.58	0.29
C7	Homogeneus dispersal	1		C71.FSFP210447985-1a.HMMFNDSX2.L2.contig.fa.5.fa	C7.microcosm.1.Aeromonas hydrophila	Bacteria	Proteobacteria	Gammaproteobacteria	Enterobacterales	Aeromonadaceae	Aeromonas	Aeromonas hydrophila	GCF_000014805.1	42.24	1.72
C7	Homogeneus dispersal	1		C71.FSFP210447985-1a.HMMFNDSX2.L2.contig.fa.18.fa	C7.microcosm.1.Pseudomonas azotoformans	Bacteria	Proteobacteria	Gammaproteobacteria	Pseudomonadales	Pseudomonadaceae	Pseudomonas	Pseudomonas azotoformans	GCF_001579805.1	41.38	0
C7	Homogeneus dispersal	2		C72.FSFP210447986-1a.HMMFNDSX2.L2.contig.fa.18.fa	C7.microcosm.2.Aeromonas bestiarum	Bacteria	Proteobacteria	Gammaproteobacteria	Enterobacterales	Aeromonadaceae	Aeromonas	Aeromonas bestiarum	GCF_000819745.1	34.48	1.72
C7	Homogeneus dispersal	2		C72.FSFP210447986-1a.HMMFNDSX2.L2.contig.fa.16.fa	C7.microcosm.2.Pseudomonas azotoformans	Bacteria	Proteobacteria	Gammaproteobacteria	Pseudomonadales	Pseudomonadaceae	Pseudomonas	Pseudomonas azotoformans	GCF_001579805.1	32.76	0
C7	Homogeneus dispersal	3		C73.FDSW210447987-1r.HMNFVDSX2.L3.contig.fa.18.fa	C7.microcosm.3.Acidovorax soli	Bacteria	Proteobacteria	Gammaproteobacteria	Burkholderiales	Burkholderiaceae	Acidovorax	Acidovorax soli	GCF_900107605.1	95.51	2.2
C7	Homogeneus dispersal	3		C73.FDSW210447987-1r.HMNFVDSX2.L3.contig.fa.7.fa	C7.microcosm.3.Acidovorax temperans	Bacteria	Proteobacteria	Gammaproteobacteria	Burkholderiales	Burkholderiaceae	Acidovorax	Acidovorax temperans	GCF_006716905.1	61.36	0
C7	Homogeneus dispersal	3		C73.FDSW210447987-1r.HMNFVDSX2.L3.contig.fa.12.fa	C7.microcosm.3.Aeromonas bestiarum	Bacteria	Proteobacteria	Gammaproteobacteria	Enterobacterales	Aeromonadaceae	Aeromonas	Aeromonas bestiarum	GCF_000819745.1	37.93	0
C7	Homogeneus dispersal	3		C73.FDSW210447987-1r.HMNFVDSX2.L3.contig.fa.8.fa	C7.microcosm.3.Aeromonas hydrophila	Bacteria	Proteobacteria	Gammaproteobacteria	Enterobacterales	Aeromonadaceae	Aeromonas	Aeromonas hydrophila	GCF_000014805.1	43.97	3.45
C7	Homogeneus dispersal	3		C73.FDSW210447987-1r.HMNFVDSX2.L3.contig.fa.2.fa	C7.microcosm.3.Pseudomonas azotoformans	Bacteria	Proteobacteria	Gammaproteobacteria	Pseudomonadales	Pseudomonadaceae	Pseudomonas	Pseudomonas azotoformans	GCF_001579805.1	32.76	0
C7	Homogeneus dispersal	4		C74.FDSW210447988-1r.HMNFVDSX2.L3.contig.fa.14.fa	C7.microcosm.4.Acidovorax soli	Bacteria	Proteobacteria	Gammaproteobacteria	Burkholderiales	Burkholderiaceae	Acidovorax	Acidovorax soli	GCF_900107605.1	93.21	3.69
C7	Homogeneus dispersal	4		C74.FDSW210447988-1r.HMNFVDSX2.L3.contig.fa.17.fa	C7.microcosm.4.Aeromonas hydrophila	Bacteria	Proteobacteria	Gammaproteobacteria	Enterobacterales	Aeromonadaceae	Aeromonas	Aeromonas hydrophila	GCF_000014805.1	36.21	3.45
C7	Homogeneus dispersal	4		C74.FDSW210447988-1r.HMNFVDSX2.L3.contig.fa.15.fa	C7.microcosm.4.Pseudomonas azotoformans	Bacteria	Proteobacteria	Gammaproteobacteria	Pseudomonadales	Pseudomonadaceae	Pseudomonas	Pseudomonas azotoformans	GCF_001579805.1	38.56	0
C7	Homogeneus dispersal	5		C75.FSFP210447989-1a.HMMFNDSX2.L2.contig.fa.13.fa	C7.microcosm.5.Acidovorax soli	Bacteria	Proteobacteria	Gammaproteobacteria	Burkholderiales	Burkholderiaceae	Acidovorax	Acidovorax soli	GCF_900107605.1	87.48	3.83
C7	Homogeneus dispersal	5		C75.FSFP210447989-1a.HMMFNDSX2.L2.contig.fa.10.fa	C7.microcosm.5.Aeromonas bestiarum	Bacteria	Proteobacteria	Gammaproteobacteria	Enterobacterales	Aeromonadaceae	Aeromonas	Aeromonas bestiarum	GCF_000819745.1	44.83	0
C7	Homogeneus dispersal	5		C75.FSFP210447989-1a.HMMFNDSX2.L2.contig.fa.16.fa	C7.microcosm.5.Aeromonas hydrophila	Bacteria	Proteobacteria	Gammaproteobacteria	Enterobacterales	Aeromonadaceae	Aeromonas	Aeromonas hydrophila	GCF_000014805.1	50.86	0
C7	Homogeneus dispersal	6		C76.FDSW210447990-1r.HMM73DSX2.L2.contig.fa.7.fa	C7.microcosm.6.Acidovorax soli	Bacteria	Proteobacteria	Gammaproteobacteria	Burkholderiales	Burkholderiaceae	Acidovorax	Acidovorax soli	GCF_900107605.1	96.28	3.82
C7	Homogeneus dispersal	6		C76.FDSW210447990-1r.HMM73DSX2.L2.contig.fa.14.fa	C7.microcosm.6.Pseudomonas azotoformans	Bacteria	Proteobacteria	Gammaproteobacteria	Pseudomonadales	Pseudomonadaceae	Pseudomonas	Pseudomonas azotoformans	GCF_001579805.1	37.93	0
C7	Homogeneus dispersal	7		C77.FSFP210447991-1a.HMMFNDSX2.L2.contig.fa.12.fa	C7.microcosm.7.Acidovorax soli	Bacteria	Proteobacteria	Gammaproteobacteria	Burkholderiales	Burkholderiaceae	Acidovorax	Acidovorax soli	GCF_900107605.1	96.51	3.56
C7	Homogeneus dispersal	7		C77.FSFP210447991-1a.HMMFNDSX2.L2.contig.fa.15.fa	C7.microcosm.7.Aeromonas hydrophila	Bacteria	Proteobacteria	Gammaproteobacteria	Enterobacterales	Aeromonadaceae	Aeromonas	Aeromonas hydrophila	GCF_000014805.1	78.07	2.34
C7	Homogeneus dispersal	7		C77.FSFP210447991-1a.HMMFNDSX2.L2.contig.fa.13.fa	C7.microcosm.7.Pseudomonas azotoformans	Bacteria	Proteobacteria	Gammaproteobacteria	Pseudomonadales	Pseudomonadaceae	Pseudomonas	Pseudomonas azotoformans	GCF_001579805.1	39.66	1.72
C7	Homogeneus dispersal	8		C78.FSFP210447992-1a.HMMFNDSX2.L2.contig.fa.8.fa	C7.microcosm.8.Acidovorax soli	Bacteria	Proteobacteria	Gammaproteobacteria	Burkholderiales	Burkholderiaceae	Acidovorax	Acidovorax soli	GCF_900107605.1	95.99	3.3
C7	Homogeneus dispersal	8		C78.FSFP210447992-1a.HMMFNDSX2.L2.contig.fa.3.fa	C7.microcosm.8.Pseudomonas azotoformans	Bacteria	Proteobacteria	Gammaproteobacteria	Pseudomonadales	Pseudomonadaceae	Pseudomonas	Pseudomonas azotoformans	GCF_001579805.1	41.38	3.45
C7	Homogeneus dispersal	9		C79.FSFP210447993-1a.HMMFNDSX2.L2.contig.fa.11.fa	C7.microcosm.9.Pseudomonas azotoformans	Bacteria	Proteobacteria	Gammaproteobacteria	Pseudomonadales	Pseudomonadaceae	Pseudomonas	Pseudomonas azotoformans	GCF_001579805.1	34.48	0
C7	Homogeneus dispersal	10		C710.FDSW210447994-1r.HMNFVDSX2.L3.contig.fa.8.fa	C7.microcosm.10.Acidovorax soli	Bacteria	Proteobacteria	Gammaproteobacteria	Burkholderiales	Burkholderiaceae	Acidovorax	Acidovorax soli	GCF_900107605.1	90.65	1.81
C7	Homogeneus dispersal	10		C710.FDSW210447994-1r.HMNFVDSX2.L3.contig.fa.9.fa	C7.microcosm.10.Pseudomonas azotoformans	Bacteria	Proteobacteria	Gammaproteobacteria	Pseudomonadales	Pseudomonadaceae	Pseudomonas	Pseudomonas azotoformans	GCF_001579805.1	36.21	1.72
C7	Homogeneus dispersal	11		C711.FDSW210447995-1r.HMNFVDSX2.L1.contig.fa.9.fa	C7.microcosm.11.Acidovorax temperans	Bacteria	Proteobacteria	Gammaproteobacteria	Burkholderiales	Burkholderiaceae	Acidovorax	Acidovorax temperans	GCF_006716905.1	79.03	2.31
C7	Homogeneus dispersal	11		C711.FDSW210447995-1r.HMNFVDSX2.L1.contig.fa.8.fa	C7.microcosm.11.Pseudomonas azotoformans	Bacteria	Proteobacteria	Gammaproteobacteria	Pseudomonadales	Pseudomonadaceae	Pseudomonas	Pseudomonas azotoformans	GCF_001579805.1	41.38	3.45
C7	Homogeneus dispersal	12		C712.FDSW210447996-1r.HMNFVDSX2.L3.contig.fa.10.fa	C7.microcosm.12.Acidovorax temperans	Bacteria	Proteobacteria	Gammaproteobacteria	Burkholderiales	Burkholderiaceae	Acidovorax	Acidovorax temperans	GCF_006716905.1	83.38	2.3
C7	Homogeneus dispersal	12		C712.FDSW210447996-1r.HMNFVDSX2.L3.contig.fa.4.fa	C7.microcosm.12.Aeromonas hydrophila	Bacteria	Proteobacteria	Gammaproteobacteria	Enterobacterales	Aeromonadaceae	Aeromonas	Aeromonas hydrophila	GCF_000014805.1	48.28	1.72
C7	Homogeneus dispersal	12		C712.FDSW210447996-1r.HMNFVDSX2.L3.contig.fa.2.fa	C7.microcosm.12.Pseudomonas azotoformans	Bacteria	Proteobacteria	Gammaproteobacteria	Pseudomonadales	Pseudomonadaceae	Pseudomonas	Pseudomonas azotoformans	GCF_001579805.1	39.66	3.45
C7	Homogeneus dispersal	13		C713.FDSW210447997-1r.HMNFVDSX2.L1.contig.fa.7.fa	C7.microcosm.13.Acidovorax soli	Bacteria	Proteobacteria	Gammaproteobacteria	Burkholderiales	Burkholderiaceae	Acidovorax	Acidovorax soli	GCF_900107605.1	96.52	3.63
C7	Homogeneus dispersal	13		C713.FDSW210447997-1r.HMNFVDSX2.L1.contig.fa.9.fa	C7.microcosm.13.Pseudomonas azotoformans	Bacteria	Proteobacteria	Gammaproteobacteria	Pseudomonadales	Pseudomonadaceae	Pseudomonas	Pseudomonas azotoformans	GCF_001579805.1	36.21	0
C7	Homogeneus dispersal	14		C714.FDSW210447998-1r.HMNFVDSX2.L3.contig.fa.2.fa	C7.microcosm.14.Acidovorax soli	Bacteria	Proteobacteria	Gammaproteobacteria	Burkholderiales	Burkholderiaceae	Acidovorax	Acidovorax soli	GCF_900107605.1	95.21	3.6
C7	Homogeneus dispersal	14		C714.FDSW210447998-1r.HMNFVDSX2.L3.contig.fa.14.fa	C7.microcosm.14.Acidovorax temperans	Bacteria	Proteobacteria	Gammaproteobacteria	Burkholderiales	Burkholderiaceae	Acidovorax	Acidovorax temperans	GCF_006716905.1	86.09	2.16
C7	Homogeneus dispersal	14		C714.FDSW210447998-1r.HMNFVDSX2.L3.contig.fa.12.fa	C7.microcosm.14.Aeromonas hydrophila	Bacteria	Proteobacteria	Gammaproteobacteria	Enterobacterales	Aeromonadaceae	Aeromonas	Aeromonas hydrophila	GCF_000014805.1	31.9	0
C7	Homogeneus dispersal	14		C714.FDSW210447998-1r.HMNFVDSX2.L3.contig.fa.6.fa	C7.microcosm.14.Pseudomonas azotoformans	Bacteria	Proteobacteria	Gammaproteobacteria	Pseudomonadales	Pseudomonadaceae	Pseudomonas	Pseudomonas azotoformans	GCF_001579805.1	41.38	0
C7	Homogeneus dispersal	15		C715.FDSW210447999-1r.HMNFVDSX2.L1.contig.fa.8.fa	C7.microcosm.15.Acidovorax soli	Bacteria	Proteobacteria	Gammaproteobacteria	Burkholderiales	Burkholderiaceae	Acidovorax	Acidovorax soli	GCF_900107605.1	97.95	2.59
C7	Homogeneus dispersal	15		C715.FDSW210447999-1r.HMNFVDSX2.L1.contig.fa.4.fa	C7.microcosm.15.Pseudomonas azotoformans	Bacteria	Proteobacteria	Gammaproteobacteria	Pseudomonadales	Pseudomonadaceae	Pseudomonas	Pseudomonas azotoformans	GCF_001579805.1	34.48	0
C7	Homogeneus dispersal	16		C716.FDSW210448000-1r.HMNFVDSX2.L3.contig.fa.8.fa	C7.microcosm.16.Acidovorax soli	Bacteria	Proteobacteria	Gammaproteobacteria	Burkholderiales	Burkholderiaceae	Acidovorax	Acidovorax soli	GCF_900107605.1	97.01	0.95
C7	Homogeneus dispersal	16		C716.FDSW210448000-1r.HMNFVDSX2.L3.contig.fa.7.fa	C7.microcosm.16.Aeromonas hydrophila	Bacteria	Proteobacteria	Gammaproteobacteria	Enterobacterales	Aeromonadaceae	Aeromonas	Aeromonas hydrophila	GCF_000014805.1	34.8	3.45
C7	Homogeneus dispersal	16		C716.FDSW210448000-1r.HMNFVDSX2.L3.contig.fa.14.fa	C7.microcosm.16.Pseudomonas azotoformans	Bacteria	Proteobacteria	Gammaproteobacteria	Pseudomonadales	Pseudomonadaceae	Pseudomonas	Pseudomonas azotoformans	GCF_001579805.1	36.21	0
C7	Homogeneus dispersal	17		C717.FDSW210448001-1r.HMNFVDSX2.L3.contig.fa.15.fa	C7.microcosm.17.Acidovorax soli	Bacteria	Proteobacteria	Gammaproteobacteria	Burkholderiales	Burkholderiaceae	Acidovorax	Acidovorax soli	GCF_900107605.1	97.14	1.56
C7	Homogeneus dispersal	17		C717.FDSW210448001-1r.HMNFVDSX2.L3.contig.fa.3.fa	C7.microcosm.17.Aeromonas hydrophila	Bacteria	Proteobacteria	Gammaproteobacteria	Enterobacterales	Aeromonadaceae	Aeromonas	Aeromonas hydrophila	GCF_000014805.1	51.72	3.45
C7	Homogeneus dispersal	17		C717.FDSW210448001-1r.HMNFVDSX2.L3.contig.fa.11.fa	C7.microcosm.17.Pseudomonas azotoformans	Bacteria	Proteobacteria	Gammaproteobacteria	Pseudomonadales	Pseudomonadaceae	Pseudomonas	Pseudomonas azotoformans	GCF_001579805.1	36.21	0
C7	Homogeneus dispersal	18		C718.FDSW210448002-1r.HMNFVDSX2.L1.contig.fa.7.fa	C7.microcosm.18.Acidovorax temperans	Bacteria	Proteobacteria	Gammaproteobacteria	Burkholderiales	Burkholderiaceae	Acidovorax	Acidovorax temperans	GCF_006716905.1	51.49	0
C7	Homogeneus dispersal	18		C718.FDSW210448002-1r.HMNFVDSX2.L1.contig.fa.5.fa	C7.microcosm.18.Aeromonas hydrophila	Bacteria	Proteobacteria	Gammaproteobacteria	Enterobacterales	Aeromonadaceae	Aeromonas	Aeromonas hydrophila	GCF_000014805.1	50	0
C7	Homogeneus dispersal	18		C718.FDSW210448002-1r.HMNFVDSX2.L1.contig.fa.8.fa	C7.microcosm.18.Pseudomonas azotoformans	Bacteria	Proteobacteria	Gammaproteobacteria	Pseudomonadales	Pseudomonadaceae	Pseudomonas	Pseudomonas azotoformans	GCF_001579805.1	36.21	1.72
C7	Homogeneus dispersal	19		C719.FDSW210448003-1r.HMNFVDSX2.L3.contig.fa.16.fa	C7.microcosm.19.Acidovorax soli	Bacteria	Proteobacteria	Gammaproteobacteria	Burkholderiales	Burkholderiaceae	Acidovorax	Acidovorax soli	GCF_900107605.1	96.1	4.04
C7	Homogeneus dispersal	19		C719.FDSW210448003-1r.HMNFVDSX2.L3.contig.fa.9.fa	C7.microcosm.19.Acidovorax temperans	Bacteria	Proteobacteria	Gammaproteobacteria	Burkholderiales	Burkholderiaceae	Acidovorax	Acidovorax temperans	GCF_006716905.1	85.21	1.85
C7	Homogeneus dispersal	19		C719.FDSW210448003-1r.HMNFVDSX2.L3.contig.fa.14.fa	C7.microcosm.19.Aeromonas hydrophila	Bacteria	Proteobacteria	Gammaproteobacteria	Enterobacterales	Aeromonadaceae	Aeromonas	Aeromonas hydrophila	GCF_000014805.1	37.07	0
C7	Homogeneus dispersal	19		C719.FDSW210448003-1r.HMNFVDSX2.L3.contig.fa.1.fa	C7.microcosm.19.Pseudomonas azotoformans	Bacteria	Proteobacteria	Gammaproteobacteria	Pseudomonadales	Pseudomonadaceae	Pseudomonas	Pseudomonas azotoformans	GCF_001579805.1	44.83	0
C7	Homogeneus dispersal	20		C720.FDSW210448004-1r.HMNFVDSX2.L1.contig.fa.6.fa	C7.microcosm.20.Acidovorax soli	Bacteria	Proteobacteria	Gammaproteobacteria	Burkholderiales	Burkholderiaceae	Acidovorax	Acidovorax soli	GCF_900107605.1	98.41	3.09
C7	Homogeneus dispersal	20		C720.FDSW210448004-1r.HMNFVDSX2.L1.contig.fa.3.fa	C7.microcosm.20.Pseudomonas azotoformans	Bacteria	Proteobacteria	Gammaproteobacteria	Pseudomonadales	Pseudomonadaceae	Pseudomonas	Pseudomonas azotoformans	GCF_001579805.1	36.21	0

## Sheet: Table S5
Table S5. Pairwise ANI comparison between Pseudomonas MAGs from Cycle 6 and Cycle 7.
		Cycle C6				Cycle C7
	MAG_ID	microcosm.14.Pseudomonas azotoformans	microcosm.2.Pseudomonas rhodesiae	microcosm.13.Pseudomonas rhodesiae	microcosm.7.Pseudomonas sp019747075	microcosm.1.Pseudomonas azotoformans	microcosm.2.Pseudomonas azotoformans	microcosm.3.Pseudomonas azotoformans	microcosm.4.Pseudomonas azotoformans	microcosm.6.Pseudomonas azotoformans	microcosm.7.Pseudomonas azotoformans	microcosm.8.Pseudomonas azotoformans	microcosm.9.Pseudomonas azotoformans	microcosm.10.Pseudomonas azotoformans	microcosm.11.Pseudomonas azotoformans	microcosm.12.Pseudomonas azotoformans	microcosm.13.Pseudomonas azotoformans	microcosm.14.Pseudomonas azotoformans	microcosm.15.Pseudomonas azotoformans	microcosm.16.Pseudomonas azotoformans	microcosm.17.Pseudomonas azotoformans	microcosm.18.Pseudomonas azotoformans	microcosm.19.Pseudomonas azotoformans	microcosm.20.Pseudomonas azotoformans
Cycle C6	microcosm.14.Pseudomonas azotoformans	100	86.43	86.31	77.28	99.38	99.9	99.88	99.91	99.87	99.27	99.57	99.91	99.66	99.4	99.52	99.88	99.79	99.63	99.88	99.87	99.59	99.66	99.87
	microcosm.2.Pseudomonas rhodesiae		100	95.88	77.22	87.14	85.63	85.66	85.68	85.77	87.81	87.27	85.69	86.87	87.65	87.44	85.6	86.09	86.8	85.8	85.66	86.7	86.55	85.61
	microcosm.13.Pseudomonas rhodesiae			100	77.07	87.06	85.56	85.58	85.59	85.62	86.97	86.05	85.53	85.89	86.47	86.32	85.5	85.74	85.94	85.57	85.53	85.81	85.91	85.55
	microcosm.7.Pseudomonas sp019747075				100	76.5	76.66	76.52	76.51	76.55	76.48	76.53	76.54	76.6	76.63	76.55	76.44	76.64	76.48	76.56	76.56	76.53	76.59	76.59

## Sheet: Table S6
Table S6. Pairwise ANI comparison between Acidovorax MAGs from Cycle 6 and Cycle 7.
		Cycle C6															Cycle C7
	MAG_ID	microcosm.6.Acidovorax soli	microcosm.19.Acidovorax soli	microcosm.7.Acidovorax defluvii	microcosm.14.Acidovorax defluvii	microcosm.1b.Acidovorax defluvii	microcosm.1a.Acidovorax defluvii	microcosm.5.Acidovorax sp016783915	microcosm.3.Acidovorax facilis	microcosm.9.Acidovorax sp004210805	microcosm.3.Acidovorax sp001428665	microcosm.17.Acidovorax sp003663825	microcosm.12.Acidovorax sp003663825	microcosm.15.Acidovorax temperans	microcosm.20.Acidovorax sp003663825	microcosm.14.Acidovorax sp003663825	microcosm.1.Acidovorax temperans	microcosm.3.Acidovorax soli	microcosm.3.Acidovorax temperans	microcosm.4.Acidovorax soli	microcosm.5.Acidovorax soli	microcosm.6.Acidovorax soli	microcosm.7.Acidovorax soli	microcosm.8.Acidovorax soli	microcosm.10.Acidovorax soli	microcosm.11.Acidovorax temperans	microcosm.12.Acidovorax temperans	microcosm.13.Acidovorax soli	microcosm.14.Acidovorax temperans	microcosm.14.Acidovorax soli	microcosm.15.Acidovorax soli	microcosm.16.Acidovorax soli	microcosm.17.Acidovorax soli	microcosm.18.Acidovorax temperans	microcosm.19.Acidovorax soli	microcosm.19.Acidovorax temperans	microcosm.20.Acidovorax soli
Cycle C6	microcosm.6.Acidovorax soli	100	98.75	86.88	86.76	86.76	86.78	82.41	81.96	81.65	81.24	81.08	81.09	81.06	80.97	80.81	80.45	99.84	80.91	99.86	99.48	99.66	99.57	99.72	99.86	80.62	80.86	99.82	80.72	99.8	99.91	99.95	99.79	80.69	99.71	80.64	99.85
	microcosm.19.Acidovorax soli		100	86.66	86.5	86.53	86.55	82.52	81.89	81.77	81.34	81.08	81.13	81.1	80.95	80.84	81.2	98.78	80.92	98.77	98.56	98.64	98.59	98.66	98.82	80.72	82.22	98.71	80.75	98.76	98.75	98.88	98.69	80.78	98.72	80.75	98.78
	microcosm.7.Acidovorax defluvii			100	96.81	96.71	96.64	81.66	81.28	81.03	80.66	80.75	80.79	81.11	80.66	80.5	80.69	86.75	80.81	86.69	86.81	86.71	86.62	86.74	86.75	80.5	80.96	86.72	80.71	86.78	86.78	86.83	86.79	80.55	86.72	80.62	86.84
	microcosm.14.Acidovorax defluvii				100	97.56	97.54	81.56	81.22	80.93	80.62	80.56	80.51	80.92	80.45	80.36	80.47	86.64	80.49	86.62	86.7	86.64	86.61	86.63	86.64	80.22	80.7	86.65	80.34	86.72	86.75	86.77	86.7	80.37	86.66	80.35	86.74
	microcosm.1b.Acidovorax defluvii					100	100	81.56	81.21	81.02	80.56	80.59	80.62	80.68	80.5	80.38	80.52	86.66	80.48	86.67	86.69	86.64	86.58	86.62	86.66	80.3	80.69	86.66	80.43	86.69	86.73	86.73	86.7	80.47	86.66	80.4	86.72
	microcosm.1a.Acidovorax defluvii						100	81.55	81.18	80.96	80.53	80.54	80.5	80.65	80.45	80.31	80.53	86.59	80.47	86.63	86.65	86.61	86.54	86.62	86.63	80.28	80.67	86.64	80.35	86.64	86.72	86.71	86.66	80.44	86.64	80.38	86.7
	microcosm.5.Acidovorax sp016783915							100	85.12	83.03	81.27	81.83	81.9	81.56	81.75	81.66	81.47	82.41	84.88	82.39	83.63	82.58	82.41	82.59	82.47	81.28	81.43	82.42	81.81	82.47	82.52	82.47	82.6	81.7	82.56	81.41	82.55
	microcosm.3.Acidovorax facilis								100	83.07	81.11	83.78	83.84	81.43	83.69	83.72	80.97	81.87	82.18	81.84	81.96	81.81	81.88	81.84	81.9	81.06	81.33	81.87	81.29	81.92	82.03	81.93	81.97	81.34	81.91	81.26	81.93
	microcosm.9.Acidovorax sp004210805									100	81.6	80.82	80.87	80.78	80.74	80.58	80.33	81.59	80.93	81.56	81.7	81.7	81.59	81.67	81.68	80.4	80.54	81.71	80.5	81.61	81.77	81.7	81.66	80.63	81.68	80.47	81.69
	microcosm.3.Acidovorax sp001428665										100	80.28	80.35	80.13	80.16	80.16	79.66	81.15	80.22	81.27	81.25	81.28	81.21	81.28	81.33	79.84	79.97	81.31	79.97	81.26	81.38	81.34	81.31	80.03	81.31	79.91	81.31
	microcosm.17.Acidovorax sp003663825											100	98.23	84.1	99.88	99.88	83.54	80.97	84.25	81.03	81.31	81.04	81.13	81.14	81.19	84.03	84.13	81.13	84.13	81.13	81.19	81.2	81.32	84.17	81.12	84.04	81.24
	microcosm.12.Acidovorax sp003663825												100	84.14	98.16	98.18	83.56	80.97	84.21	81.07	81.28	81.09	81.14	81.16	81.21	84	84.21	81.19	84.14	81.1	81.19	81.19	81.35	84.17	81.15	84.06	81.23
	microcosm.15.Acidovorax temperans													100	84.02	83.9	99.61	81.41	99.26	81.07	82.27	81.47	81.75	81.56	81.09	99.76	99.75	81.07	99.78	81.78	81.13	81.17	81.54	99.71	81.75	99.87	81.5
	microcosm.20.Acidovorax sp003663825														100	99.86	83.67	80.94	84.23	80.94	81.15	80.93	80.97	81.05	81.08	83.97	84.15	81.02	84.09	81.04	81.07	81.09	81.23	84.12	81.06	84.05	81.12
	microcosm.14.Acidovorax sp003663825															100	83.34	80.75	84.12	80.87	81.13	80.8	80.89	80.89	80.94	83.88	83.98	80.91	83.97	80.92	80.96	80.92	81.07	83.99	80.96	83.88	80.97

## Sheet: Table S7
Table S7. Pairwise ANI comparison between Aeromonas MAGs from Cycle 6 and Cycle 7.
		Cycle C6				Cycle C7
	MAG_ID	microcosm.7.Aeromonas hydrophila	microcosm.1a.Aeromonas bestiarum	microcosm.1b.Aeromonas bestiarum	microcosm.3.Aeromonas caviae	microcosm.1.Aeromonas hydrophila	microcosm.2.Aeromonas bestiarum	microcosm.3.Aeromonas bestiarum	microcosm.3.Aeromonas hydrophila	microcosm.4.Aeromonas hydrophila	microcosm.5.Aeromonas bestiarum	microcosm.5.Aeromonas hydrophila	microcosm.7.Aeromonas hydrophila	microcosm.12.Aeromonas hydrophila	microcosm.14.Aeromonas hydrophila	microcosm.16.Aeromonas hydrophila	microcosm.17.Aeromonas hydrophila	microcosm.18.Aeromonas hydrophila	microcosm.19.Aeromonas hydrophila
Cycle C6	microcosm.7.Aeromonas hydrophila	100	88.37	88.33	86.64	99.7	87.91	88.5	99.62	99.62	88.09	99.69	99.86	99.72	99	99.53	99.28	99.7	99.78
	microcosm.1a.Aeromonas bestiarum		100	99.98	85.18	88.08	99.56	99.38	88.35	88.31	99.77	88.25	88.02	88.18	89.62	88.48	89.02	88.19	88.09
	microcosm.1b.Aeromonas bestiarum			100	85.1	88.07	99.56	99.43	88.34	88.25	99.8	88.28	88.01	88.16	89.64	88.45	89.03	88.17	88.07
	microcosm.3.Aeromonas caviae				100	85.74	84.81	84.88	85.97	85.89	84.58	86.16	86.21	85.73	85.75	86.06	85.76	86.1	86.05
